# Supplementary material for: Dietary Modifications in IBS Leads to Reduced Symptoms, Weight, and Lipid Levels: Two Randomized Clinical Trials
Source: Nutrients. 2025 Sep 16;17(18):2966. doi: 10.3390/nu17182966 (PMC12472658; doi:10.3390/nu17182966)
Supplement: Supplementary file 1 [file nutrients-17-02966-s001.zip]

Archive with 1 entries (1 files):
- nutrients-3866867-supplementary.pdf
